# Supplementary material for: The Gut Microbiome Responds Progressively to Fat and/or Sugar-Rich Diets and Is Differentially Modified by Dietary Fat and Sugar
Source: Nutrients. 2023 Apr 27;15(9):2097. doi: 10.3390/nu15092097 (PMC10180990; doi:10.3390/nu15092097)
Supplement: Supplementary file 1 [file nutrients-15-02097-s001.zip]

Archive with 1 entries (1 files):
- nutrients-2301401-supplementary.pdf
